# Supplementary material for: Antibiotic Use on Goat Farms: An Investigation of Knowledge, Attitudes, and Behaviors of Missouri Goat Farmers
Source: Animals (Basel). 2018 Nov 6;8(11):198. doi: 10.3390/ani8110198 (PMC6262384; doi:10.3390/ani8110198)
Supplement: Supplementary File 1 [file animals-08-00198-s001.zip]

Archive with 7 entries (6 files):
- Approved_Demographic Questionnaire.pdf
- __MACOSX/
- __MACOSX/._Approved_Demographic Questionnaire.pdf
- Approved_Interview Guide.pdf
- __MACOSX/._Approved_Interview Guide.pdf
- Table of Themes, Subthemes, and Supportive Quotes from Farmer Interviews.docx
- __MACOSX/._Table of Themes, Subthemes, and Supportive Quotes from Farmer Interviews.docx
